# Supplementary material for: Platelet-Rich Fibrin Facilitates One-Stage Cartilage Repair by Promoting Chondrocytes Viability, Migration, and Matrix Synthesis
Source: Int J Mol Sci. 2020 Jan 16;21(2):577. doi: 10.3390/ijms21020577 (PMC7014470; doi:10.3390/ijms21020577)
Supplement: Supplementary file 1 [file ijms-21-00577-s001.zip]

Archive with 1 entries (1 files):
- ijms-687166-SI.pdf
